# Supplementary material for: Implementing public health emergency operations centres according to an international framework in Ethiopia, Nigeria, and Senegal: Best practices and achievements, 2021
Source: PLOS Glob Public Health. 2026 Apr 27;6(4):e0006211. doi: 10.1371/journal.pgph.0006211 (PMC13119900; doi:10.1371/journal.pgph.0006211)
Supplement: S1 Data — (XLSX) [file pgph.0006211.s003.xlsx]

## Sheet: Sheet
Respondant	A1. Have you ever received formal trainings on understanding and operating PHEOCs?	A3. What organizations are these trainings delivered by? Select all that was involved in designing and delivering the trainings.							A4.1 What are the main sources of your knowledge about emergency management and EOC operation?											A4.2 Please rank these sources in the order you consider most helpful. (Put the sources you didn't receive knowledge from at the bottom.)											A5. Please select whether you agree or disagree with the following statements. Note that some statements might be false.							A6.1 The size, type and scope of a PHEOC should be determined by its:					A6.2 Which of the following is the key to how multi-sectoral and multi-layer coordination will work at the strategic, operational and tactical levels?				A6.3 Which of the following is a commonly recognized element of a comprehensive emergency management programme? (Select all that apply)
	Response	Ministry of Health	World Health Organization	African CDC	National CDC	US CDC	Public Health England	WAHO (West African Health Organization)	Classroom-based courses	Online e-learning courses	Workshops	EOC-NET meetings, publications, exercises	PHEOC Train the trainers course	PHEOC Train the trainers cascade courses	Referred reading materials	Participation in PHEOC planning and development of operating procedures	Site and field assignments to learn from experience	Participation in peer-to-peer learning, coaching, mentoring, and team-building	Participation in exercises	Classroom-based courses	Online e-learning courses	Workshops	EOC-NET meetings, publications, exercises	PHEOC Train the trainers course	PHEOC Train the trainers cascade courses	Referred reading materials	Participation in PHEOC planning and development of operating procedures	Site and field assignments to learn from experience	Participation in peer-to-peer learning, coaching, mentoring, and team-building	Participation in exercises	A5.1 A PHEOC must be part of a comprehensive programme of public health emergency preparedness, planning and capacity building.	A5.2 An emergency response plan (ERP) covers all the time period from the start of a public health emergency to after the emergency.	A5.3 The Incident Management System (IMS) generally has five functions: Management, Operation, Planing and Logistics, Finance and administration.	A5.4 In any PHEOCs, a policy group should be established to provide policy guidance and a steering committee should be formed for the planning and development of the PHEOC.	A5.5 The purpose of a PHEOC is coordination of information and resources.	A5.6 The PHEOC information system must be seamlessly integrated with other relevant national information systems.	A5.7 The information system of a PHEOC must be built upon existing initiatives and systems.	Directors	Policy Group	Steering Committee	Supervising Government Department	Funding agency	The legal mandate of the PHEOC	The Emergency Response Plan of the PHEOC	The Standard Operating Procedures of the PHEOC	The Concept of operations of the PHEOC	Risk assessment	Prevention and mitigation	Preparedness
1	1	1	2			5					3				7	8	9		11	6	7	1	9	8	10	4	3	5	11	2	1	1	2	2	1	1	1	1			4			2			1	2	3
2	2	1							1										11	1	5	3	6	8	7	9	11	10	4	2	1	1	1	1	1	1	1		2				1			4		2	3
3	2	1							1											1	3	2	4	6	5	7	8	10	11	9	1	1	1	1	1	1	1		2				1			4		2	3
4	3															8				9	10	6	5	8	7	11	1	2	3	4	2	1	1	2	1	1	2	1					1				1		3
5	2	1									3									1	3	4	5	7	6	8	10	9	11	2	1	1	1	1	1	1	1			3			1					2	3
6	2	1							1										11	1	4	2	8	7	9	10	6	5	11	3	1	1	1	1	1	1	1		2							4		2	3
7	1	1							1		3								11	3	4	6	5	7	8	9	1	10	11	2	1	1	1	1	1	1	1		2				1			4		2	3
8	1		2	3		5			1	2	3						9		11	1	5	3	11	9	10	7	6	4	8	2	1	1	1	1	1	2	2				4		1				1	2	3
9	2								1	2										1	2	4	3	5	6	7	8	9	10	11	1	1	1	1	1	1	2	1		3			1	2	3	4	1	2	3
10	2	1								2	3									8	2	1	5	4	6	9	10	3	11	7	1	1	1	1	1	1	1				4		1				1	2	3
11	1					5			1	2	3					8			11	1	2	4	8	9	10	3	5	11	7	6	1	2	1	2	1	1	1		2		4					4	1	2	3
12	2	1							1		3						9	10	11	2	6	1	7	8	9	10	11	4	3	5	1	1	1	1	1	1	1		2				1				1	2	3
13	2	1	2			5		7				4				8			11	8	11	2	4	5	6	7	3	9	10	1	1	1	1	1	1	1	1			3					3			2	3
14	2		2							2						8	9	10		5	3	8	10	7	9	11	4	2	1	6	1	2	1	1	1	1	1			3					3		1	2	3
15	1		2			5					3					8			11	7	1	11	3	8	6	2	10	5	4	9	1	1	1	1	1	1	1	1			4					4	1	2	3
16	1					5			1											1	7	2	5	8	6	9	10	4	11	3	1	1	1	1	2	1	1			3				2	3		1	2	3
17	2					5					3				7	8	9		11	11	5	1	6	7	8	3	9	4	10	2	1	1	1	1	2	1	1			3			1					2	3
18	3			3					1	2										10	9	6	5	11	7	8	1	4	3	2	1	1	1	1	2	1	1	1								4	1	2	3
19	2		2	3	4	5				2	3	4	5	6	7	8	9	10	11	1	6	3	8	7	9	5	10	2	11	4	1	1	1	1	1	1	1			3					3	4	1	2	3
20	1		2	3	4					2	3	4	5	6	7	8	9	10	11	1	6	2	11	4	5	10	7	9	8	3	1	1	1	1	1	1	1			3						4	1	2	3
21	2				4						3		5		7	8				9	3	1	4	2	7	6	5	10	11	8	1	1	1	1	1	1	1		2	3	4				3		1	2	3
22	1	1	2	3	4	5	6		1	2	3	4	5		7	8	9	10	11	1	3	2	4	6	11	5	7	9	10	8	1	1	1	1	1	1	1		2	3	4		1	2	3	4	1	2	3
23	2				4					2					7			10		2	3	5	6	7	8	4	9	10	1	11	1	1	1	2	1	1	1		2			5			3		1	2	3
24	2				4										7					1	2	4	3	5	6	7	8	9	10	11	1	1	1	2	1	1	1			3	4			2		4	1	2	3
25	1									2			5		7		9	10	11	6	1	8	7	9	10	2	11	3	4	5	1	1	1	1	1	2	2	1	2	3	4		1	2	3	4	1	2	3
26	1					5			1		3								11	1	4	2	5	8	7	9	6	10	11	3	1	2	1	1	1	1	1		2				1					2	3
27	3									2		4						10		4	1	7	3	9	5	6	8	10	2	11	1	1	1	1	1	1	1	1				5		2		4	1		3
28	1									2					7	8	9	10	11	11	1	10	3	8	5	2	9	6	4	7	1	1	1	1	1	2	1			3						4	1		3
29	2				4					2	3	4		6	7			10	11	5	3	7	6	8	2	10	11	1	4	9	1	1	1	1	1	1	1			3						4			3
30	2												5	6	7	8	9	10	11	11	10	9	8	1	2	6	7	5	4	3	1	1	1	1	1	1	1	1	2	3	4	5	1			4	1	2	3
31	1		2		4	5			1		3			6			9		11	2	7	1	9	6	4	11	8	3	10	5	1	1	1	1	1	1	1		2							4		2	3
32	1					5			1	2			5	6	7	8			11	2	4	8	10	1	6	5	7	9	11	3	1	2	2	1	1	1	1			3						4	1	2	3
33	1				4					2	3		5	6					11	11	1	2	6	3	4	7	8	9	10	5	1	1	1	1	1	1	1			3					3		1	2	3
34	1				4				1				5						11	2	4	3	5	1	6	7	9	10	8	11	1	1	1	1	1	1	1			3						4	1	2	3
35	1		2	3		5		7	1		3	4	5	6	7	8	9		11	1	11	4	5	7	8	10	3	2	9	6	1	1	1	1	1	1	1		2				1				1	2	3
36	1					5					3		5			8		10	11	6	4	7	2	3	8	5	10	11	1	9	1	1	1	1	1	1	1			3						4	1	2	3
37	1		2											6						10	3	9	5	11	7	4	1	2	6	8	1	1	1	1	1	1	1		2						3			2
38	3	1													7					1	2	3	4	5	6	7	8	9	10	11	1	1	1	1	1	1	1			3				2			1	2	3
39	3														7					2	3	1	11	5	6	7	9	4	8	10	1	1	1	1	1	1	1		2				1				1	2	3
40	2	1	2							2				6						3	1	2	6	8	10	9	11	7	4	5	1	1	1	1	2	1	1	1	2	3				2	3		1	2	3
41	2		2							2					7			10		11	1	5	4	7	8	2	3	6	9	10	1	1	1	1	1	1	1	1	2	3	4	5	1	2	3	4	1	2	3
42	3									2					7			10		9	1	8	7	5	4	2	6	11	3	10	1	1	1	1	2	1	2	1	2	3	4	5		2			1	2	3
43	1					5			1	2			5		7	8	9	10	11	1	2	11	10	8	9	3	6	5	4	7	1	2	1	2	1	1	1	1	2	3	4					4	1	2	3
44	3								1						7	8	9	10	11	1	8	9	7	10	11	2	3	5	6	4	1	1	1	1	1	1	1	1	2						3		1	2	3
45	1	1	2							2	3	4				8		10	11	11	2	3	4	9	8	7	1	10	5	6	1	1	1	1	1	1	1			3					3		1	2	3
46	1	1								2	3		5			8	9	10		1	2	8	7	3	6	9	5	4	10	11	1	1	1	1	1	1	1		2	3			1				1	2	3
47	2	1								2	3	4			7	8	9	10		8	9	4	6	10	11	1	5	2	3	7	1	1	1	1	1	1	1	1	2	3	4	5	1	2	3	4	1	2	3
48	3									2					7	8		10		7	3	10	4	5	6	2	9	8	1	11	1	1	1	1	1	1	1			3					3		1	2	3
49	3																		11	5	2	6	3	11	4	7	8	9	1	10	1	1	1	1	2	1	1			3					3
50	2											4								4	5	6	3	2	1	7	8	9	10	11	1	2	1	1	1	2	1			3					3		1	2	3
51	3														7					3	4	2	5	6	7	8	9	10	11	1	1	1	1	1	1	1	1		2				1				1
52	1										3								11	5	6	3	8	1	2	11	9	10	7	4	2	2	1	1	1	1	1				4			2			1	2	3
53	3									2	3	4			7	8			11	11	1	6	9	7	8	4	2	3	10	5	1	2	2	1	2	1	1			3			1				1	2	3
54	1			3			6				3				7		9			1	3	4	2	5	6	7	8	9	10	11	1	1	1	1	1	1	1			3					3		1	2	3
55	2										3									1	11	4	5	2	6	10	3	7	8	9	1	1	1	1	1	1	2		2		4		1	2	3	4	1	2	3
56	3														7					2	3	4	5	6	7	1	8	9	10	11	1	2	1	1	1	1	1			3				2			1	2	3
57	3															8				4	11	8	7	3	6	10	1	5	2	9	1	1	1	1	1	1	1		2					2			1	2	3
58	2					5					3		5	6			9			4	8	1	7	2	6	9	3	10	5	11	1	1	1	1	1	1	1			3				2			1	2	3
59	2														7			10	11	11	3	5	4	1	2	9	8	10	7	6	1	1	1	1	1	1	1	1	2					2	3		1		3
60	2	1							1	2	3	4	5	6	7	8	9	10	11	1	3	10	8	6	7	9	11	5	2	4	1	1	1	1	2	1	1	1	2	3	4	5	1	2	3		1	2	3
61	3									2					7					3	2	10	6	5	7	9	1	8	4	11	1	2	1	1	2	1	1			3					3		1	2	3
62	1		2	3		5	6		1	2	3	4	5	6	7	8	9	10	11	8	9	7	11	1	2	10	3	4	6	5	1	1	1	1	1	1	1	1	2	3	4	5	1	2	3	4	1	2	3
63	2	1									3				7				11	4	11	1	6	9	10	3	8	7	5	2	1	2	1	1	1	2	1	1							3		1		3
64	1					5										8		10	11	1	8	2	6	7	5	9	4	11	3	10	1	1	1	1	1	1	1				4				3		1	2	3
65	2	1								2	3				7					7	5	6	8	1	3	2	9	10	4	11	1	1	1	1	1	1	2	1	2	3	4		1	2			1	2	3
66	2	1							1	2			5		7				11	3	4	10	7	2	11	5	9	6	8	1	1	1	1	1	1	1	1			3						4	1	2	3
67	1		2						1											1	10	8	9	7	6	5	4	11	2	3	1	1	1	1	1	1	1			3				2			1		3
68	1	1								2	3									3	2	1	4	5	6	7	8	9	10	11	1	1	1	2	1	1	1	1	2	3	4	5		2				2	3
69	2						6			2	3	4			7	8				1	7	10	6	2	3	8	11	9	4	5	1	2	1	1	1	1	1	1	2	3	4	5			3		1	2	3
70	3																	10		9	10	8	7	1	2	11	3	6	4	5	1	1	1	1	1	1	1	1	2	3	4	5	1	2	3	4	1	2	3
71	1												5			8				1	8	4	9	2	7	10	3	5	6	11	1	1	1	1	1	1	1			3				2				2	3
72	1	1								2	3	4		6	7	8	9	10		11	3	6	7	2	1	4	5	9	8	10	1	1	1	1	1	1	1	1	2	3	4	5	1	2	3	4	1	2	3
73	1					5							5			8	9	10	11	6	7	9	10	1	8	11	5	4	2	3	1	1	1	1	1	1	1		2				1					2	3
[truncated: 128 more columns]
